# Supplementary material for: MiR‐18a‐5p Attenuates Oxidative Stress and Inhibits Lipid Accumulation in Alcoholic Fatty Liver by Activating the CYP1A1‐PPAR Axis
Source: Immun Inflamm Dis. 2026 Feb 5;14(2):e70350. doi: 10.1002/iid3.70350 (PMC12877320; doi:10.1002/iid3.70350)
Supplement: Supplementary file 7 — Supporting Table 1. [file IID3-14-e70350-s001.xlsx]

## Sheet: Sheet1
Primer name	Sequence
Rat-RGS1-F	5' CAGAATGTATCTCGGTGGA 3'
Rat-RGS1-R	5' GTTGGGAGGGTTGTCTAAT 3'
Rat-PSAT1-F	5' GCCGTGTTTATGGAGTGGG 3'
Rat-PSAT1-R	5' AGGCAGTAGGTGGAGGGTG 3'
Rat-TKFC-F	5' GTAGCCCTACGTTCTGACCTG 3'
Rat-TKFC-R	5' GCATTCCTTTCCCGATAAAA 3'
Rat-PTTG1-F	5' ACGAGTCGGCAAAGTGTTC 3'
Rat-PTTG1-R	5' CTATTTCTGGGTAGGCATCA 3'
Rat-LCN2-F	5' GGGCCTCAAGGATAACAACA 3'
Rat-LCN2-R	5' GAAAGATGGAGCGGCAGAC 3'
Rat-CXCL1-F	5' CCCCAAGTAATGGAGAAAG 3'
Rat-CXCL1-R	5' CCCCAAGTAATGGAGAAAG 3'
Rat-VCAN-F	5' ACGGATAGAACGCACCAAG 3'
Rat-VCAN-R	5' TTAACACGTACACGCCACC 3'
Rat-FOS-F	5' GGACCTTATCTGTGCGTGAAA 3'
Rat-FOS-R	5' ACTCCATGCGGTTGCTTTT 3'
Rat-CXCL10-F	5' TTATTGAAAGCGGTGAGCC 3'
Rat-CXCL10-R	5' CCCTGTAGTGGGAGTAGCAG 3'
Rat-ATF3-F	5' GTGCTGACCGAGGACTGAT 3'
Rat-ATF3-R	5' TTGAAAGCGGGACTTTGTG 3'
Rat-CYP1A1-F	5' ACTTCATTCCTATCCTCCGTTAC 3'
Rat-CYP1A1-R	5' TCTCGTCCAGCCTCCTGTC 3'
Rat-PPARα-F	5' GCTGGGTCCTCTGGTTGTC 3'
Rat-PPARα-R	5' AGTCTTGGCTCGCCTCTAA 3'
Rat-PPARγ-F	5' GTTGATTTCTCCAGCATTTC 3'
Rat-PPARγ-F	5' TTGATCGCACTTTGGTATT 3'
Rat-ACC1-F	5' GGGAATACCTGTGGGAGTAG 3'
Rat-ACC1-R	5' AGTTGGCAAAGACCATTAGAG 3'
Rat-SCD1-F	5' TGGGAATAGTCAAGAGGCT 3'
Rat-SCD1-R	5' GATAACGAGGACGACAATACA 3'
Rat-SERBP-1C-F	5' TCATGCGGAAGATTCAGTTAT 3'
Rat-SERBP-1C-R	5' CTACATCAGGAGCAGAAGCAC 3'
Rat-FASN-F	5' GATGACATCGTGCATTCCTTT 3'
Rat-FASN-R	5' GGGCAGCGTTGTTTACATTC 3'
Rat-CPT1-F	5' GCCATACTGCTGTATCGTCG 3'
Rat-CPT1-R	5' ATGTGCCTGCTGTCCTTGA 3'
Rat-ACOX1-F	5' GGAGATCACGGGCACTTAT 3'
Rat-ACOX1-R	5' TTGAGAATGAACTCTTGGGTC 3'
Rat-GPX1-F	5' ACATCAGGAGAATGGCAAGAA 3'
Rat-GPX1-R	5' CCGCAGGAAGGTAAAGAGC 3'
Rat-HO-1-F	5' CGCCTCCAGAGTTTCCGCCTCCAAC 3'
Rat-HO-1-R	5' GTTGGAGGCGGAAACTCTGGAGGCG 3'
Rat-SOD2-F	5' AGCAAGGTCGCTTACAGAT 3'
Rat-SOD2-R	5' ATGGCTTTCAGATAGTCAGGT 3'
Rat-β-actin-F	5' GACGTTGACATCCGTAAAGACC 3'
Rat-β-actin-R	5' GCTAGGAGCCAGGGCAGTA 3'
Human-CYP1A1-F	5' CCTGGAGACCTTCCGACAC 3'
Human-CYP1A1-R	5' TTGCCCATGCCAAAGATAA 3'
Human-PPARα-F	5' TCCATCGGCGAGGATAGTTC 3'
Human-PPARα-R	5' CAGGATAAGTCACCGAGGAG 3'
Human-PPARγ-F	5' TTAGATGACAGCGACTTGGC 3'
Human-PPARγ-F	5' GAGGACTCAGGGTGGTTCA 3'
Human-ACC1-F	5' GTAATGCGGTATGGAAGTCG 3'
Human-ACC1-R	5' CAGTGGTCCCTGTTTGTCT 3'
Human-SCD1-F	5' AACTAACCAGCATTCCCTAC 3'
Human-SCD1-R	5' AGCCTCTACGCAATTAACAC 3'
Human-SERBP1-F	5' AGACCAGAAAGGCGACCAC 3'
Human-SREBP1-R	5' AGACCAGAAAGGCGACCAC 3'
Human-FASN-F	5' GATGACATCGTCCATTCGTTTGTG 3'
Human-FASN-R	5' GCGGGAGATGGGCTTCTTTG 3'
Human-CPT1-F	5' TTTGCTGTCGGTCTTGGAC 3'
Human-CPT1-R	5' TTGCTGCCTGAATGTGAGTT 3'
Human-ACOX1-F	5' AAGTAAACCAGCGTGTAAAG 3'
Human-ACOX1-R	5' TGCTTGTAAGATTCGTGGA 3'
Human-GPX1-F	5' ACCACGGTCCGGGACTACAC 3'
Human-GPX1-R	5' TCTTGGCGTTCTCCTGATGC 3'
Human-HO-1-F	5' TCTTGGCTGGCTTCCTTACC 3'
Human-HO-1-R	5' CATTGCCTGGATGTGCTTTT 3'
Human-SOD2-F	5' CCGAGCTAGGCACAGGATA 3'
Human-SOD2-R	5' CTGGGGCTTGTTGGACAGT 3'
Human-β-actin-F	5' GACTTAGTTGCGTTACACCCTTTC 3'
Human-β-actin-R	5' GCTGTCACCTTCACCGTTCC 3'
miRNA NC-F	5′ UUCUCCGAACGUGUCCGUTT 3′
miRNA NC-R	5′ ACGUGACACGUUCGGAGAATT 3′
miR-18-5p mimic-Guide	5′ UAAGGUGCAUCUAGUGCAGAUAG 3′
miR-18-5p mimic-Passenger	5′ CUAUCUGCACUAGAUGCACCUUA 3′
miR-18-5p inhibitor	5′ CUAUCUGCACUAGAUGCACCUUAUU 3′
SiCYP1A1-1-SS	5′ GAGAAGUUCUACAGCUUCAUG 3′
SiCYP1A1-1-AS	5′ UGAAGCUGUAGAACUUCUCAU 3′
SiCYP1A1-2-SS	5′ CCUUCACCCUCAUCAGUAAUG 3′
SiCYP1A1-2-AS	5′ UUACUGAUGAGGGUGAAGGUG 3′
